# Supplementary material for: Whole-Genome Sequencing-Based Characterization of Listeria Isolates from Produce Packinghouses and Fresh-Cut Facilities Suggests Both Persistence and Reintroduction of Fully Virulent L. monocytogenes
Source: Appl Environ Microbiol. 2022 Oct 26;88(22):e01177-22. doi: 10.1128/aem.01177-22 (PMC9680643; doi:10.1128/aem.01177-22)
Supplement: Supplemental file 1 — Table S1. Download aem.01177-22-s0001.xlsx, XLSX file, 0.02 MB [file aem.01177-22-s0001.xlsx]

## Sheet: Sheet1
Species	Isolate ID	Operation	Month	Year	Site	Cluster Number*	Pre-Production?		*NA indicates not applicable, and indicates the isolate did not cluster (within 50 hqSNPs) of any other isolate included in the study.
monocytogenes	FSL S10-3400	VT-D	Feb	2018	Floor	N/A	No
ivanovii	FSL S10-3402	VT-D	Feb	2018	Floor	N/A	No
monocytogenes	FSL S10-3403	VT-D	Feb	2018	Floor	28	No
monocytogenes	FSL S10-3404	VT-D	Nov	2017	Ladder	N/A	No
monocytogenes	FSL S10-3406	VT-D	Feb	2018	Forklift	12	No
monocytogenes	FSL S10-3407	VT-D	Nov	2017	Drain	N/A	No
monocytogenes	FSL S10-3410	VT-D	Nov	2017	Drain	12	No
monocytogenes	FSL S10-3411	VT-D	July	2017	Forklift	N/A	No
monocytogenes	FSL S10-3414	VT-D	Feb	2018	Forklift	28	No
monocytogenes	FSL S10-3415	VT-D	Feb	2018	Drain	N/A	No
monocytogenes	FSL S10-3416	VT-D	Feb	2018	Drain	12	No
monocytogenes	FSL S10-3417	VT-D	Sept	2017	Equipment Frame	N/A	No
innocua	FSL S10-3419	VT-D	Sept	2017	Office	N/A	No
marthii	FSL S10-3421	VT-C	Sept	2017	Floor	N/A	No
welshimerii	FSL S10-3423	VT-C	Nov	2017	Floor	45	No
innocua	FSL S10-3425	VT-C	Feb	2018	Light Switch	N/A	No
welshimerii	FSL S10-3427	VT-C	Nov	2017	Equipment Frame	45	No
monocytogenes	FSL S10-3429	VT-C	Sept	2017	Equipment Frame	29	No
monocytogenes	FSL S10-3432	VT-C	Sept	2017	Floor	N/A	No
monocytogenes	FSL S10-3434	VT-C	Sept	2017	Equipment Frame	29	No
monocytogenes	FSL S10-3435	VT-C	Sept	2017	Pit/Drain	N/A	No
monocytogenes	FSL S10-3437	VT-C	Sept	2017	Pit/Drain	N/A	No
monocytogenes	FSL S10-3438	VT-C	Sept	2017	Pit/Drain	N/A	No
monocytogenes	FSL S10-3440	VT-C	Sept	2017	Pit/Drain	6	No
monocytogenes	FSL S10-3441	VT-C	Nov	2017	Water Pit	14	No
monocytogenes	FSL S10-3445	VT-C	Feb	2018	Pit/Drain	6	No
monocytogenes	FSL S10-3447	VT-C	Nov	2017	PVC Pipe	14	No
marthii	FSL S10-3448	VT-C	Nov	2017	Foot pedal	N/A	No
monocytogenes	FSL S10-3451	VT-C	Sept	2017	Drain	6	No
monocytogenes	FSL S10-3456	VT-C	Sept	2017	Floor	14	No
monocytogenes	FSL S10-3458	VT-C	Feb	2018	Floor	32	No
monocytogenes	FSL S10-3460	VT-C	Sept	2017	Equipment Leg	6	No
monocytogenes	FSL S10-3462	VT-C	Feb	2018	Equipment Leg	32	No
monocytogenes	FSL S10-3464	VT-C	Sept	2017	Forklift	N/A	No
monocytogenes	FSL S10-3466	VT-G	Nov	2017	Floor	N/A	No
monocytogenes	FSL S10-3468	VT-G	Nov	2017	Floor/Wall Juncture	N/A	No
monocytogenes	FSL S10-3471	VT-G	Sept	2017	Drain	N/A	No
monocytogenes	FSL S10-3477	VT-G	Sept	2017	Drain	N/A	No
seeligeri	FSL S10-3481	VT-B	Oct	2017	Floor/Wall Juncture	N/A	No
seeligeri	FSL S10-3482	VT-B	Aug	2017	Drain	41	No
innocua	FSL S10-3483	VT-B	Mar	2018	Drain	33	No
seeligeri	FSL S10-3484	VT-B	Aug	2017	Floor/Wall Juncture	41	No
seeligeri	FSL S10-3486	VT-B	Aug	2017	Equipment Frame	38	No
monocytogenes	FSL S10-3488	VT-B	Mar	2018	Cart Handle	9	No
monocytogenes	FSL S10-3489	VT-B	Mar	2018	Utility Chest	9	No
innocua	FSL S10-3490	VT-B	Mar	2018	Utility Chest	33	No
seeligeri	FSL S10-3492	VT-B	Aug	2017	Floor/Drain	38	No
innocua	FSL S10-3493	VT-B	Aug	2017	Floor/Drain	N/A	No
monocytogenes	FSL S10-3494	VT-B	Oct	2017	Floor/Drain	N/A	No
welshimerii	FSL S10-3496	VT-B	Oct	2017	Floor/Drain	44	No
monocytogenes	FSL S10-3497	VT-B	Mar	2018	Floor/Drain	9	No
innocua	FSL S10-3498	VT-B	Mar	2018	Pallet Jack	37	No
monocytogenes	FSL S10-3499	VT-B	Mar	2018	Cart Wheels	22	No
monocytogenes	FSL S10-3500	VT-B	Mar	2018	Floor/Drain	22	No
innocua	FSL S10-3502	VT-B	July	2017	Equipment Frame	N/A	No
welshimerii	FSL S10-3503	VT-B	Oct	2017	Equipment Frame	N/A	No
innocua	FSL S10-3504	VT-B	Oct	2017	Equipment Frame	N/A	No
innocua	FSL S10-3505	VT-B	Mar	2018	Equipment Frame	33	No
welshimerii	FSL S10-3506	VT-B	Aug	2017	Table Leg	N/A	No
seeligeri	FSL S10-3508	VT-B	Aug	2017	Employee break area outside	N/A	No
welshimerii	FSL S10-3509	VT-B	Aug	2017	Floor under condenser	44	No
innocua	FSL S10-3511	VT-B	Mar	2018	Pallet Jack	37	No
monocytogenes	FSL S10-3512	VT-A	Aug	2017	Floor under condenser	30	No
monocytogenes	FSL S10-3513	VT-A	Aug	2017	Floor under condenser	N/A	No
marthii	FSL S10-3516	VT-A	Oct	2017	Floor under condenser	N/A	No
monocytogenes	FSL S10-3517	VT-A	July	2017	Forklift	N/A	No
marthii	FSL S10-3519	VT-A	Mar	2018	Forklift	N/A	No
monocytogenes	FSL S10-3521	VT-A	July	2017	Floor	21	No
monocytogenes	FSL S10-3522	VT-A	Aug	2017	Floor	2	No
seeligeri	FSL S10-3523	VT-A	Aug	2017	Floor	38	No
marthii	FSL S10-3525	VT-A	Mar	2018	Post	N/A	No
monocytogenes	FSL S10-3527	VT-A	July	2017	PVC Pipe	2	No
monocytogenes	FSL S10-3528	VT-A	Aug	2017	PVC Pipe	21	No
monocytogenes	FSL S10-3529	VT-A	Aug	2017	PVC Pipe	2	No
seeligeri	FSL S10-3531	VT-A	Aug	2017	PVC Pipe	38	No
marthii	FSL S10-3532	VT-A	Oct	2017	Drain	N/A	No
monocytogenes	FSL S10-3533	VT-A	Oct	2017	Drain	N/A	No
monocytogenes	FSL S10-3534	VT-A	Oct	2017	Drain	20	No
welshimerii	FSL S10-3536	VT-A	Oct	2017	Drain	N/A	No
monocytogenes	FSL S10-3537	VT-A	Mar	2018	Equipment Frame	N/A	No
monocytogenes	FSL S10-3539	VT-A	Oct	2017	Equipment Leg/Floor	30	No
monocytogenes	FSL S10-3543	VT-A	Oct	2017	Drain	N/A	No
innocua	FSL S10-3544	VT-A	Oct	2017	Drain	34	No
innocua	FSL S10-3549	VT-A	Oct	2017	Equipment Leg/Floor	34	No
innocua	FSL S10-3551	VT-A	Aug	2017	Drain	34	No
monocytogenes	FSL S10-3553	VT-A	Mar	2018	Drain	20	No
monocytogenes	FSL S10-3555	VT-A	July	2017	Pit	N/A	No
monocytogenes	FSL S10-3556	VT-A	Aug	2017	Pit	N/A	No
monocytogenes	FSL S10-3558	VT-A	Aug	2017	Pit	31	No
seeligeri	FSL S10-3560	VT-A	Aug	2017	Equipment Frame	N/A	No
monocytogenes	FSL S10-3561	VT-A	Oct	2017	Floor/Wall Juncture	N/A	No
seeligeri	FSL S10-3564	VT-A	Oct	2017	Floor/Wall Juncture	N/A	No
welshimerii	FSL S10-3565	VT-A	Mar	2018	Floor/Wall Juncture	N/A	No
monocytogenes	FSL S10-3567	VT-A	July	2017	Floor/Wall Juncture	31	No
monocytogenes	FSL S10-3571	VT-A	Mar	2017	Floor/Wall Juncture	N/A	No
welshimerii	FSL S10-3574	VT-A	Oct	2017	Floor	N/A	No
monocytogenes	FSL S10-3576	VT-F	Sept	2017	Floor/Wall Juncture	26	No
innocua	FSL S10-3579	VT-F	Sept	2017	Drain Cover	36	No
innocua	FSL S10-3581	VT-F	Aug	2017	Floor/Wall Juncture	N/A	No
innocua	FSL S10-3583	VT-F	Sept	2017	Drain	N/A	No
innocua	FSL S10-3584	VT-F	Sept	2017	Equipment Leg/Floor	36	No
innocua	FSL S10-3585	VT-F	Aug	2017	Platform/mat	N/A	No
monocytogenes	FSL S10-3586	VT-F	Sept	2017	Floor	26	No
welshimerii	FSL S10-3590	VT-E	Nov	2017	Drain	N/A	No
monocytogenes	FSL S10-3591	VT-E	Nov	2017	Forklift	25	No
innocua	FSL S10-3592	VT-E	Nov	2017	Forklift	N/A	No
innocua	FSL S10-3594	VT-E	Nov	2017	Floor	N/A	No
monocytogenes	FSL S10-3595	VT-E	Nov	2017	Drain	N/A	No
monocytogenes	FSL S10-3599	VT-E	Nov	2017	Equipment Leg/Floor	25	No
innocua	FSL S10-3603	VT-E	Dec	2017	Floor	N/A	No
innocua	FSL S10-3605	VT-E	Nov	2017	Floor	N/A	No
innocua	FSL S10-3606	VT-E	Nov	2017	Floor	N/A	No
innocua	FSL S10-3608	VT-E	Dec	2017	Floor	N/A	No
innocua	FSL S10-3609	VT-H	July	2017	Drain	N/A	No
innocua	FSL S10-3610	VT-H	July	2017	Floor	N/A	No
seeligeri	FSL S10-3611	VT-H	June	2017	Floor	N/A	No
monocytogenes	FSL S10-3615	VT-I	Aug	2017	Floor	N/A	No
monocytogenes	FSL S10-3617	VT-J	Sept	2017	Floor	N/A	No
monocytogenes	FSL S11-0005	CU-D	Aug	2017	Equipment Frame	N/A	No
monocytogenes	FSL S11-0014	CU-D	Aug	2017	Trash Can	10	No
monocytogenes	FSL S11-0018	CU-D	Aug	2017	Floor	18	No
monocytogenes	FSL S11-0022	CU-D	Aug	2017	Pallet Jack	10	No
monocytogenes	FSL S11-0024	CU-C	Sept	2017	Forklift Stop	N/A	No
monocytogenes	FSL S11-0027	CU-C	Sept	2017	Drain	N/A	No
monocytogenes	FSL S11-0028	CU-C	Sept	2017	Fan	N/A	No
monocytogenes	FSL S11-0029	CU-C	Sept	2017	Rot Bin	N/A	No
monocytogenes	FSL S11-0030	CU-C	Sept	2017	Rot Bin	N/A	No
monocytogenes	FSL S11-0032	CU-C	Sept	2017	Squeegee	N/A	No
seeligeri	FSL S11-0036	CU-C	Sept	2017	Floor/Metal Juncture	N/A	No
monocytogenes	FSL S11-0051	CU-E	Oct	2017	Drain	23	No
welshimerii	FSL S11-0060	CU-E	Oct	2017	Dock	N/A	No
monocytogenes	FSL S11-0066	CU-F	Oct	2017	Overhead Door	7	No
monocytogenes	FSL S11-0071	CU-A	Oct (visit 1)	2017	Drain	3	No
seeligeri	FSL S11-0073	CU-A	Oct (visit 1)	2017	Drain	39	No
monocytogenes	FSL S11-0075	CU-A	Oct (visit 1)	2017	Drain	5	No
seeligeri	FSL S11-0076	CU-A	Oct (visit 1)	2017	Drain	40	No
monocytogenes	FSL S11-0077	CU-A	Oct (visit 1)	2017	Catch Pan	3	No
monocytogenes	FSL S11-0079	CU-A	Oct (visit 1)	2017	Drain	13	No
monocytogenes	FSL S11-0082	CU-A	Oct (visit 1)	2017	PVC Pipe	4	No
monocytogenes	FSL S11-0084	CU-A	Oct (visit 1)	2017	PVC Pipe	13	No
monocytogenes	FSL S11-0086	CU-A	Oct (visit 1)	2017	Dock	24	No
monocytogenes	FSL S11-0088	CU-A	Oct (visit 1)	2017	Drain	13	No
monocytogenes	FSL S11-0092	CU-C	Oct	2017	Forklift Stop	N/A	No
welshimerii	FSL S11-0094	CU-C	Oct	2017	Equipment Frame	43	No
monocytogenes	FSL S11-0096	CU-C	Oct	2017	Platform	15	No
monocytogenes	FSL S11-0098	CU-C	Oct	2017	Equipment Frame	N/A	No
monocytogenes	FSL S11-0103	CU-C	Oct	2017	Rot Bin	15	No
monocytogenes	FSL S11-0105	CU-C	Oct	2017	Shute to Rot Bin	N/A	No
welshimerii	FSL S11-0106	CU-C	Oct	2017	Shute to Rot Bin	43	No
monocytogenes	FSL S11-0107	CU-C	Oct	2017	Equipment Frame	N/A	No
seeligeri	FSL S11-0110	CU-A	Oct (visit 2)	2017	Drain	N/A	No
monocytogenes	FSL S11-0112	CU-A	Oct (visit 2)	2017	Drain	N/A	No
monocytogenes	FSL S11-0113	CU-A	Oct (visit 2)	2017	PVC Pipe	3	No
seeligeri	FSL S11-0115	CU-A	Oct (visit 2)	2017	Floor	N/A	No
monocytogenes	FSL S11-0116	CU-A	Oct (visit 2)	2017	Catch Pan	3	No
seeligeri	FSL S11-0119	CU-A	Oct (visit 2)	2017	Forklift Stop	N/A	No
monocytogenes	FSL S11-0120	CU-A	Oct (visit 2)	2017	Drain	3	No
monocytogenes	FSL S11-0122	CU-A	Oct (visit 2)	2017	Drain	3	No
seeligeri	FSL S11-0123	CU-A	Oct (visit 2)	2017	Equipment Frame	N/A	No
monocytogenes	FSL S11-0126	CU-A	Oct (visit 2)	2017	Catch Pan	4	No
monocytogenes	FSL S11-0128	CU-B	Nov	2017	Equipment Leg/Floor	N/A	No
monocytogenes	FSL S11-0134	CU-B	Nov	2017	Floor	N/A	No
monocytogenes	FSL S11-0136	CU-B	Nov	2017	Floor	N/A	No
monocytogenes	FSL S11-0139	CU-A	Dec	2017	Forklift Stop	N/A	Yes
seeligeri	FSL S11-0142	CU-A	Dec	2017	Drain	N/A	Yes
monocytogenes	FSL S11-0143	CU-A	Dec	2017	Drain	N/A	Yes
monocytogenes	FSL S11-0144	CU-A	Dec	2017	Drain	3	Yes
monocytogenes	FSL S11-0146	CU-A	Dec	2017	Drain	19	Yes
monocytogenes	FSL S11-0150	CU-A	Dec	2017	Drain	19	Yes
monocytogenes	FSL S11-0154	CU-A	Dec	2017	Drain	N/A	Yes
seeligeri	FSL S11-0157	CU-A	Dec	2017	Drain	N/A	Yes
monocytogenes	FSL S11-0158	CU-A	Dec	2017	Drain	3	Yes
seeligeri	FSL S11-0159	CU-A	Dec	2017	PVC Pipe	39	Yes
monocytogenes	FSL S11-0163	CU-A	Dec	2017	Catch Pan	4	Yes
seeligeri	FSL S11-0164	CU-A	Dec	2017	Catch Pan	39	Yes
innocua	FSL S11-0167	CU-E	Dec	2017	Floor/Wall Juncture	N/A	No
monocytogenes	FSL S11-0169	CU-C	Dec	2017	Forklift Stop	2	Yes
monocytogenes	FSL S11-0173	CU-C	Dec	2017	Forklift Stop	27	No
seeligeri	FSL S11-0174	CU-C	Dec	2017	Shute to Rot Bin	N/A	Yes
innocua	FSL S11-0176	CU-C	Dec	2017	Drain	N/A	No
monocytogenes	FSL S11-0183	CU-F	Dec	2017	Floor/Wall Juncture	7	No
seeligeri	FSL S11-0186	CU-B	Dec	2017	Forklift Stop	N/A	Yes
seeligeri	FSL S11-0189	CU-B	Dec	2017	Steps	N/A	No
monocytogenes	FSL S11-0193	CU-A	Jan	2018	Drain	1	Yes
monocytogenes	FSL S11-0201	CU-A	Jan	2018	Drain	5	Yes
seeligeri	FSL S11-0202	CU-A	Jan	2018	Drain	N/A	Yes
seeligeri	FSL S11-0203	CU-A	Jan	2018	Drain	N/A	Yes
monocytogenes	FSL S11-0207	CU-A	Jan	2018	Drain	1	No
monocytogenes	FSL S11-0216	CU-A	Jan	2018	Drain	1	No
monocytogenes	FSL S11-0218	CU-A	Jan	2018	Drain	5	No
monocytogenes	FSL S11-0219	CU-A	Jan	2018	Catch Pan	4	No
monocytogenes	FSL S11-0228	CU-C	Jan	2018	Floor	5	No
seeligeri	FSL S11-0230	CU-C	Jan	2018	Drain	N/A	No
innocua	FSL S11-0235	CU-C	Jan	2018	Drain	35	No
innocua	FSL S11-0236	CU-C	Jan	2018	Floor	N/A	No
seeligeri	FSL S11-0238	CU-B	Jan	2018	Equipment Frame	N/A	No
seeligeri	FSL S11-0239	CU-E	Jan	2018	Equipment Frame	N/A	No
innocua	FSL S11-0240	CU-A	Feb	2018	Dock	N/A	No
seeligeri	FSL S11-0241	CU-C	Mar	2018	Equipment Frame	42	No
seeligeri	FSL S11-0245	CU-C	Mar	2018	Rot Bin	N/A	No
monocytogenes	FSL S11-0246	CU-E	Mar	2018	Floor	N/A	No
seeligeri	FSL S11-0250	CU-B	Mar	2018	Equipment Frame	N/A	No
seeligeri	FSL S11-0252	CU-B	Mar	2018	Equipment Frame	N/A	No
monocytogenes	FSL S11-0253	CU-E	Apr	2018	Door	N/A	No
welshimerii	FSL S11-0255	CU-E	Apr	2018	Door	N/A	No
welshimerii	FSL S11-0256	CU-E	Apr	2018	Door	N/A	No
innocua	FSL S11-0260	CU-E	Apr	2018	Floor	N/A	No
monocytogenes	FSL S11-0265	CU-E	Apr	2018	Drain	N/A	No
seeligeri	FSL S11-0270	CU-A	Apr	2018	Drain	N/A	No
monocytogenes	FSL S11-0272	CU-A	Apr	2018	Dock	N/A	No
seeligeri	FSL S11-0274	CU-A	Apr	2018	Dock	N/A	No
monocytogenes	FSL S11-0276	CU-A	Apr	2018	Dock	N/A	No
seeligeri	FSL S11-0280	CU-A	Apr	2018	Rot Bin	N/A	No
monocytogenes	FSL S11-0281	CU-C	Apr	2018	Rot Bin	8	No
monocytogenes	FSL S11-0289	CU-C	Apr	2018	Drain	1	No
seeligeri	FSL S11-0291	CU-C	Apr	2018	Drain	N/A	No
seeligeri	FSL S11-0297	CU-B	Apr	2018	Equipment Frame	N/A	No
monocytogenes	FSL S11-0299	CU-C	May	2018	Forklift Stop	N/A	No
monocytogenes	FSL S11-0301	CU-C	May	2018	Drain	4	No
monocytogenes	FSL S11-0302	CU-C	May	2018	Drain	N/A	No
seeligeri	FSL S11-0304	CU-C	May	2018	Drain	N/A	No
monocytogenes	FSL S11-0307	CU-C	May	2018	Drain	24	No
monocytogenes	FSL S11-0309	CU-C	May	2018	Equipment Frame	1	No
monocytogenes	FSL S11-0313	CU-C	May	2018	Rot Bin	8	No
innocua	FSL S11-0315	CU-C	May	2018	Rot Bin	35	No
monocytogenes	FSL S11-0318	CU-C	May	2018	Rot Bin	8	No
seeligeri	FSL S11-0322	CU-C	May	2018	Floor/Wall Juncture	N/A	No
monocytogenes	FSL S11-0323	CU-C	May	2018	Floor	N/A	No
monocytogenes	FSL S11-0324	CU-C	May	2018	Floor	N/A	No
monocytogenes	FSL S11-0328	CU-C	May	2018	Drain	1	No
seeligeri	FSL S11-0331	CU-C	May	2018	Drain	N/A	No
monocytogenes	FSL S11-0332	CU-C	May	2018	Forklift	27	No
seeligeri	FSL S11-0340	CU-C	May	2018	Floor	42	No
innocua	FSL S11-0341	CU-C	May	2018	Floor	N/A	No
monocytogenes	FSL S11-0343	CU-C	May	2018	Squeegee	8	No
monocytogenes	FSL S11-0344	CU-B	June	2018	Floor	2	No
seeligeri	FSL S11-0352	CU-B	June	2018	Drain	N/A	No
innocua	FSL S11-0353	CU-B	June	2018	Forklift	N/A	No
seeligeri	FSL S11-0355	CU-B	June	2018	Floor	N/A	No
monocytogenes	FSL S11-0358	CU-B	June	2018	Employee Shoes	N/A	No
monocytogenes	FSL S11-0363	CU-B	June	2018	Steps	2	No
monocytogenes	FSL S11-0370	CU-B	June	2018	Squeegee	2	No
monocytogenes	FSL S11-0378	CU-B	June	2018	Cart Wheels	2	No
monocytogenes	FSL S11-0386	CU-B	June	2018	Cart Handle	2	No
monocytogenes	FSL S11-0392	CU-B	June	2018	Drain	N/A	No
monocytogenes	FSL S11-0393	CU-B	June	2018	Drain	N/A	No
welshimerii	FSL S11-0398	CU-B	June	2018	Floor	N/A	No
monocytogenes	FSL S11-0400	CU-B	June	2018	Floor	2	No
seeligeri	FSL S11-0408	CU-F	June	2018	Floor/Wall Juncture	40	No
monocytogenes	FSL S11-0412	CU-F	June	2018	Forklift	7	No
seeligeri	FSL S11-0429	CU-D	July	2018	Floor	N/A	No
monocytogenes	FSL S11-0432	CU-D	Sept	2018	Trash Cart	10	No
innocua	FSL S11-0439	CU-D	Sept	2018	Trash Cart	N/A	No
monocytogenes	FSL S11-0440	CU-D	Sept	2018	Trash Can	18	No
monocytogenes	FSL S11-0448	CU-D	Sept	2018	Pallet Jack	N/A	No
innocua	FSL S11-0456	CU-F	Oct	2018	Forklift	N/A	No
monocytogenes	FSL S11-0460	CU-F	Oct	2018	Equipment Frame	7	No
monocytogenes	FSL S11-0468	CU-C	Apr	2019	Drain	16	No
monocytogenes	FSL S11-0470	CU-C	Apr	2019	Drain	N/A	No
monocytogenes	FSL S11-0471	CU-C	Apr	2019	Drain	23	No
monocytogenes	FSL S11-0472	CU-C	Apr	2019	Drain	1	No
monocytogenes	FSL S11-0480	CU-C	Apr	2019	Floor/Metal Juncture	1	No
monocytogenes	FSL S11-0497	CU-C	Apr	2019	Equipment Frame	17	No
monocytogenes	FSL S11-0501	CU-C	Apr	2019	Floormat	4	No
monocytogenes	FSL S11-0516	CU-C	Apr	2019	Forklift stop	1	No
monocytogenes	FSL S11-0533	CU-C	Apr	2019	Floor/Metal Juncture	17	No
monocytogenes	FSL S11-0535	CU-C	Apr	2019	Floor/Metal Juncture	N/A	No
monocytogenes	FSL S11-0539	CU-C	Apr	2019	Forklift	N/A	No
monocytogenes	FSL S11-0540	CU-C	Apr	2019	Forklift	16	No
monocytogenes	FSL S11-0553	CU-C	Apr	2019	Drain	1	No
monocytogenes	FSL S11-0581	CU-A	Apr	2019	Equipment Frame	N/A	No
monocytogenes	FSL S11-0583	CU-A	Apr	2019	Drain	11	No
monocytogenes	FSL S11-0595	CU-A	Apr	2019	Catch Pan	11	No
monocytogenes	FSL S11-0607	CU-A	Apr	2019	Equipment Frame	N/A	No
monocytogenes	FSL S11-0615	CU-A	Apr	2019	Drain (Trench)	11	No
monocytogenes	FSL S11-0619	CU-A	Apr	2019	Floor/Wall Juncture	N/A	No
