# Supplementary material for: Whole-Genome Sequencing-Based Characterization of Listeria Isolates from Produce Packinghouses and Fresh-Cut Facilities Suggests Both Persistence and Reintroduction of Fully Virulent L. monocytogenes
Source: Appl Environ Microbiol. 2022 Oct 26;88(22):e01177-22. doi: 10.1128/aem.01177-22 (PMC9680643; doi:10.1128/aem.01177-22)
Supplement: Supplemental file 2 — Table S2. Download aem.01177-22-s0002.xlsx, XLSX file, 0.02 MB [file aem.01177-22-s0002.xlsx]

## Sheet: Sheet1
FSL ID	ST	CC	Lineage	Genes
				bcrABC	inlA	inlB	SSI-1	SSI-2	LIPI-3	LIPI-4
FSLS103400	-	-	III	-	+	+	-	+	-	-
FSLS103403	-	-	III	-	+	+	+	-	-	-
FSLS103404	1513	ST1513	III	-	+	+	-	+	-	-
FSLS103406	-	-	II	-	+	+	+	-	-	+
FSLS103407	-	-	III	-	+	+	+	-	-	+
FSLS103410	-	-	II	-	+	+	+	-	-	+
FSLS103411	1518	ST1518	III	-	+	+	+	-	-	-
FSLS103414	-	-	III	-	+	+	+	-	-	-
FSLS103415	-	-	III	-	+	+	+	-	-	-
FSLS103416	-	-	II	-	+	+	+	-	-	+
FSLS103417	-	-	III	-	+	+	+	-	-	-
FSLS103429	871	ST871	III	-	+	+	+	-	-	-
FSLS103432	382	CC183	I	-	+	+	-	-	+	*
FSLS103434	871	ST871	III	-	+	+	+	-	-	-
FSLS103435	-	-	III	-	+	+	-	-	-	+
FSLS103437	-	-	III	-	+	+	+	-	-	-
FSLS103438	654	CC434	III	-	+	+	+	-	-	-
FSLS103440	-	-	III	-	+	+	-	+	-	-
FSLS103441	429	ST429	I	-	+	+	-	-	-	-
FSLS103445	-	-	III	-	+	+	-	+	-	-
FSLS103447	429	ST429	I	-	+	+	-	-	-	-
FSLS103451	-	-	III	-	+	+	-	+	-	-
FSLS103456	429	ST429	I	-	+	+	-	-	-	-
FSLS103458	1519	ST1519	III	-	+	+	+	-	-	-
FSLS103460	-	-	III	-	+	+	-	+	-	-
FSLS103462	1519	ST1519	III	-	+	+	+	-	-	-
FSLS103464	-	-	II	-	+	+	+	-	-	+
FSLS103466	-	-	III	-	+	+	-	+	-	+
FSLS103468	-	-	III	-	+	+	+	-	-	+
FSLS103471	29	CC29	II	-	+	+	-	-	-	-
FSLS103477	-		II	-	+	+	-	-	-	-
FSLS103488	199	CC199	II	-	*	+	+	-	-	-
FSLS103489	199	CC199	II	-	*	+	+	-	-	-
FSLS103494	1217	CC121	II	-	+	+	-	-	-	-
FSLS103497	199	CC199	II	-	*	+	+	-	-	-
FSLS103499	7	CC7	II	-	+	+	+	-	-	-
FSLS103500	7	CC7	II	-	+	+	+	-	-	-
FSLS103512	-	-	III	-	+	+	+	-	-	-
FSLS103513	-	-	III	-	+	+	+	-	-	-
FSLS103517	-	-	II	-	+	+	-	-	-	-
FSLS103521	376	ST376	II	-	+	+	-	-	-	-
FSLS103522	6	CC6	I	-	+	+	-	-	+	-
FSLS103527	6	CC6	I	-	+	+	-	-	+	-
FSLS103528	376	ST376	II	-	+	+	-	-	-	-
FSLS103529	6	CC6	I	-	+	+	-	-	+	-
FSLS103533	288	CC288	I	-	+	+	-	-	+	-
FSLS103534	-	-	II	-	+	+	+	-	-	-
FSLS103537	-	-	II	-	+	+	-	-	-	-
FSLS103539	-	-	III	-	+	+	+	-	-	-
FSLS103543	392	CC392	I	-	+	+	-	-	-	-
FSLS103553	-	-	II	-	+	+	+	-	-	-
FSLS103555	-	-	II	-	+	+	-	-	-	+
FSLS103556	219	CC4	I	-	+	+	-	-	+	+
FSLS103558	654	CC434	III	-	+	+	+	-	-	-
FSLS103561	-	-	II	-	+	+	-	-	-	-
FSLS103567	654	CC434	III	-	+	+	+	-	-	-
FSLS103571	-	-	III	-	+	+	+	-	-	-
FSLS103576	554	CC554	I	-	+	+	-	-	+	-
FSLS103586	554	CC554	I	-	+	+	-	-	+	-
FSLS103591	121	CC121	II	-	+	+	-	+	-	-
FSLS103595	1	CC1	I	-	+	+	-	-	+	-
FSLS103599	121	CC121	II	-	+	+	-	+	-	-
FSLS103615	-	-	III	-	+	+	-	+	-	+
FSLS103617	-	-	II	-	+	+	+	-	-	-
FSLS110005	262	CC262	III	-	+	+	-	+	-	-
FSLS110014	155	CC155	II	+	+	+	+	-	-	-
FSLS110018	9	CC9	II	+	*	+	+	-	-	-
FSLS110022	155	CC155	II	+	+	+	+	-	-	-
FSLS110024	1	CC1	I	-	+	+	-	-	+	-
FSLS110027	6	CC6	I	-	+	+	-	-	+	-
FSLS110028	-	-	II	-	+	+	-	-	-	-
FSLS110029	451	CC451	II	-	+	+	-	-	-	-
FSLS110030	650	CC645	II	-	+	+	-	-	-	-
FSLS110032	1	CC1	I	-	+	+	-	-	+	-
FSLS110051	388	CC388	I	-	+	+	-	-	-	+
FSLS110066	199	CC199	II	+	*	+	+	-	-	-
FSLS110071	219	CC4	I	-	+	+	-	-	+	+
FSLS110075	369	CC369	II	-	+	+	+	-	-	-
FSLS110077	219	CC4	I	-	+	+	-	-	+	+
FSLS110079	388	CC388	I	-	+	+	-	-	-	-
FSLS110082	217	CC217	I	-	+	+	-	-	+	+
FSLS110084	388	CC388	I	-	+	+	-	-	-	-
FSLS110086	1	CC1	I	-	+	+	-	-	+	-
FSLS110088	388	CC388	I	-	+	+	-	-	-	-
FSLS110092	389	CC389	I	-	+	+	-	-	+	-
FSLS110096	1	CC1	I	-	+	+	-	-	+	-
FSLS110098	16	CC8	II	-	+	+	+	-	-	-
FSLS110103	1	CC1	I	-	+	+	-	-	+	-
FSLS110105	37	CC37	II	-	+	+	-	-	#	-
FSLS110107	1	CC1	I	-	+	+	-	-	+	-
FSLS110112	365	CC14	II	-	+	+	-	-	-	-
FSLS110113	219	CC4	I	-	+	+	-	-	+	+
FSLS110116	219	CC4	I	-	+	+	-	-	+	+
FSLS110120	219	CC4	I	-	+	+	-	-	+	+
FSLS110122	219	CC4	I	-	+	+	-	-	+	+
FSLS110126	217	CC217	I	-	+	+	-	-	+	+
FSLS110128	-	-	II	-	+	+	-	-	-	-
FSLS110134	368	ST368	II	-	+	+	+	-	-	-
FSLS110136	4	CC4	I	-	+	+	-	-	+	+
FSLS110139	451	CC451	II	-	+	+	-	-	-	-
FSLS110143	581	ST581	I	-	+	+	+	-	+	-
FSLS110144	219	CC4	I	-	+	+	-	-	+	+
FSLS110146	37	CC37	II	-	+	+	-	-	-	-
FSLS110150	37	CC37	II	-	+	+	-	-	-	-
FSLS110154	6	CC6	I	-	+	+	-	-	+	-
FSLS110158	219	CC4	I	-	+	+	-	-	+	+
FSLS110163	217	CC217	I	-	+	+	-	-	+	+
FSLS110169	6	CC6	I	-	+	+	-	-	+	-
FSLS110173	389	CC389	I	-	+	+	-	-	+	-
FSLS110183	199	CC199	II	+	*	+	+	-	-	-
FSLS110193	824	CC388	I	-	+	+	-	-	-	+
FSLS110201	369	CC369	II	-	+	+	+	-	-	-
FSLS110207	824	CC388	I	-	+	+	-	-	-	+
FSLS110216	824	CC388	I	-	+	+	-	-	-	+
FSLS110218	369	CC369	II	-	+	+	+	-	-	-
FSLS110219	217	CC217	I	-	+	+	-	-	+	+
FSLS110228	369	CC369	II	-	+	+	+	-	-	-
FSLS110246	-	-	III	-	+	+	-	-	-	+
FSLS110253	372	CC155	II	+	+	+	+	-	-	-
FSLS110265	29	CC29	II	-	+	+	-	-	-	-
FSLS110272	397	CC4	I	-	+	+	-	-	+	+
FSLS110276	-	-	II	-	+	+	+	-	-	-
FSLS110281	-	-	II	-	+	+	+	-	+	-
FSLS110289	824	CC388	I	-	+	+	-	-	-	+
FSLS110299	29	CC29	II	-	+	+	-	-	-	-
FSLS110301	217	CC217	I	-	+	+	-	-	+	+
FSLS110302	219	CC4	I	-	+	+	-	-	+	+
FSLS110307	1	CC1	I	-	+	+	-	-	+	-
FSLS110309	824	CC388	I	-	+	+	-	-	-	+
FSLS110313	-	-	II	-	+	+	+	-	+	-
FSLS110318	-	-	II	-	+	+	+	-	+	-
FSLS110323	226	ST226	II	-	+	+	-	-	-	-
FSLS110324	37	CC37	II	-	+	+	-	-	-	-
FSLS110328	824	CC388	I	-	+	+	-	-	-	+
FSLS110332	389	CC389	I	-	+	+	-	-	+	-
FSLS110343	-	-	II	-	+	+	+	-	+	-
FSLS110344	6	CC6	I	-	+	+	-	-	+	-
FSLS110358	-	-	II	-	+	+	+	-	+	-
FSLS110363	6	CC6	I	-	+	+	-	-	+	-
FSLS110370	6	CC6	I	-	+	+	-	-	+	-
FSLS110378	6	CC6	I	-	+	+	-	-	+	-
FSLS110386	6	CC6	I	-	+	+	-	-	+	-
FSLS110392	368	ST368	II	-	+	+	+	-	-	-
FSLS110393	554	CC554	I	-	+	+	-	-	+	-
FSLS110400	6	CC6	I	-	+	+	-	-	+	-
FSLS110412	199	CC199	II	+	*	+	+	-	-	-
FSLS110432	155	CC155	II	+	+	+	+	-	-	-
FSLS110440	9	CC9	II	+	*	+	+	-	-	-
FSLS110448	554	CC554	I	-	+	+	-	-	+	-
FSLS110460	199	CC199	II	+	*	+	+	-	-	-
FSLS110468	200	ST200	II	-	+	+	-	-	-	-
FSLS110470	-	-	III	-	+	+	-	+	-	+
FSLS110471	388	CC388	I	-	+	+	-	-	-	+
FSLS110472	824	CC388	I	-	+	+	-	-	-	+
FSLS110480	824	CC388	I	-	+	+	-	-	-	+
FSLS110497	226	ST226	II	-	+	+	-	-	-	-
FSLS110501	217	CC217	I	-	+	+	-	-	+	+
FSLS110516	824	CC388	I	-	+	+	-	-	-	*
FSLS110533	226	ST226	II	-	+	+	-	-	-	-
FSLS110535	570	CC570	II	-	+	+	-	-	-	-
FSLS110539	651	CC651	I	-	+	+	-	-	+	-
FSLS110540	200	ST200	II	-	+	+	-	-	-	-
FSLS110553	824	CC388	I	-	+	+	-	-	-	+
FSLS110581	29	CC29	II	-	+	+	-	-	-	-
FSLS110583	1	CC1	I	-	+	+	-	-	+	-
FSLS110595	1	CC1	I	-	+	+	-	-	+	-
FSLS110607	219	CC4	I	-	+	+	-	-	+	+
FSLS110615	1	CC1	I	-	+	+	-	-	+	-
FSLS110619	-	-	II	-	+	+	-	-	-	-
* indicates partial presence of the locus with at least 50% of the genes present
# indicates partial presence of the locus with less than 50% of the genes present
