# Supplementary material for: Whole-Genome Sequencing-Based Characterization of Listeria Isolates from Produce Packinghouses and Fresh-Cut Facilities Suggests Both Persistence and Reintroduction of Fully Virulent L. monocytogenes
Source: Appl Environ Microbiol. 2022 Oct 26;88(22):e01177-22. doi: 10.1128/aem.01177-22 (PMC9680643; doi:10.1128/aem.01177-22)
Supplement: Supplemental file 3 — Table S3. Download aem.01177-22-s0003.xlsx, XLSX file, 0.01 MB [file aem.01177-22-s0003.xlsx]

## Sheet: Sheet1
Representative Isolate	Duplicate isolate	hqSNP difference
FSL S10-3448	FSL S10-3449	0
FSL S10-3448	FSL S10-3450	0
FSL S10-3451	FSL S10-3454	4
FSL S10-3466	FSL S10-3467	1
FSL S10-3468	FSL S10-3469	1
FSL S10-3471	FSL S10-3472	0
FSL S10-3477	FSL S10-3480	0
FSL S10-3611	FSL S10-3612	0
FSL S11-0032	FSL S11-0033	0
FSL S11-0075	FSL S11-0089	0
FSL S11-0096	FSL S11-0097	0
FSL S11-0110	FSL S11-0111	0
FSL S11-0134	FSL S11-0135	1
FSL S11-0159	FSL S11-0161	1
