# Supplementary material for: Whole-Genome Sequencing-Based Characterization of Listeria Isolates from Produce Packinghouses and Fresh-Cut Facilities Suggests Both Persistence and Reintroduction of Fully Virulent L. monocytogenes
Source: Appl Environ Microbiol. 2022 Oct 26;88(22):e01177-22. doi: 10.1128/aem.01177-22 (PMC9680643; doi:10.1128/aem.01177-22)
Supplement: Supplemental file 4 — Table S4. Download aem.01177-22-s0004.xlsx, XLSX file, 0.02 MB [file aem.01177-22-s0004.xlsx]

## Sheet: Sheet1
Species	Isolate ID	Total Length (bp)	N50 (bp)	# Contigs	Average Coverage
innocua	FSL S10-3419	2983022	466277	13	151.232
innocua	FSL S10-3425	2923598	479296	23	185.829
innocua	FSL S10-3483	2879975	592863	10	102.963
innocua	FSL S10-3490	2879492	455699	12	113.226
innocua	FSL S10-3493	2907256	591248	10	184.782
innocua	FSL S10-3498	2864378	1444208	10	148.376
innocua	FSL S10-3502	2883425	552752	12	126.34
innocua	FSL S10-3504	2905104	543512	15	125.695
innocua	FSL S10-3505	2881073	592791	10	96.3749
innocua	FSL S10-3511	2864806	1444494	11	302.926
innocua	FSL S10-3544	2862332	536912	11	182.548
innocua	FSL S10-3549	2861420	519849	12	199.078
innocua	FSL S10-3551	2880873	536396	43	231.131
innocua	FSL S10-3579	3045842	174990	116	125.974
innocua	FSL S10-3581	2850328	1443312	24	123.145
innocua	FSL S10-3583	2866454	384812	17	128.865
innocua	FSL S10-3584	2859539	591186	11	118.493
innocua	FSL S10-3585	2836174	1462366	12	141.93
innocua	FSL S10-3592	2867340	1438211	14	149.432
innocua	FSL S10-3594	2996708	566204	10	132.432
innocua	FSL S10-3603	2861959	456003	28	129.134
innocua	FSL S10-3605	2958673	584750	8	123.452
innocua	FSL S10-3606	2801186	1419987	10	111.079
innocua	FSL S10-3608	2811962	1424689	8	156.497
innocua	FSL S10-3609	2967376	562659	23	136.524
innocua	FSL S10-3610	2783232	519665	15	169.449
innocua	FSL S11-0167	2935618	258597	26	293.814
innocua	FSL S11-0176	2813774	222056	21	111.923
innocua	FSL S11-0235	2892470	1481145	12	231.331
innocua	FSL S11-0236	2790037	1433400	42	70.9088
innocua	FSL S11-0240	2921907	467524	16	97.6661
innocua	FSL S11-0260	2818522	336748	19	154.647
innocua	FSL S11-0315	2899261	1481160	18	138.507
innocua	FSL S11-0341	2862637	1466444	10	118.501
innocua	FSL S11-0353	2882955	592945	18	124.531
innocua	FSL S11-0439	2989855	518759	14	187.929
innocua	FSL S11-0456	2804888	1429471	10	84.9763
ivanovii	FSL S10-3402	3006422	212646	80	57.6
marthii	FSL S10-3421	2915865	483105	92	185.044
marthii	FSL S10-3448	2745349	1395705	15	76.8181
marthii	FSL S10-3516	2775372	506789	10	130.429
marthii	FSL S10-3519	2837879	477802	10	106.867
marthii	FSL S10-3525	2838733	506413	10	157.475
marthii	FSL S10-3532	2779626	484517	46	102.9
monocytogenes	FSL S10-3400	2940070	1489790	42	92.2
monocytogenes	FSL S10-3403	2939739	481484	160	63.6
monocytogenes	FSL S10-3404	2976166	517089	41	52.2
monocytogenes	FSL S10-3406	2960653	552317	33	71.7
monocytogenes	FSL S10-3407	2897882	239668	47	51.1
monocytogenes	FSL S10-3410	2948850	58005	141	55.6
monocytogenes	FSL S10-3411	2833380	541126	48	221.584
monocytogenes	FSL S10-3414	2904162	481484	51	71.9
monocytogenes	FSL S10-3415	2872807	542712	48	77.8
monocytogenes	FSL S10-3416	2960117	538222	35	59.4
monocytogenes	FSL S10-3417	2872313	412063	44	55.7
monocytogenes	FSL S10-3429	2830650	1452613	38	40.6
monocytogenes	FSL S10-3432	2914374	102079	103	52.4
monocytogenes	FSL S10-3434	2830801	1451755	45	38.7
monocytogenes	FSL S10-3435	2811944	1430980	39	60.7
monocytogenes	FSL S10-3437	2836811	1455150	43	84.4
monocytogenes	FSL S10-3438	2829966	97206	70	36.1
monocytogenes	FSL S10-3440	2857270	494346	48	56.3
monocytogenes	FSL S10-3441	2910233	502920	40	52.7
monocytogenes	FSL S10-3445	2858231	494346	44	77.9
monocytogenes	FSL S10-3447	2914785	262651	54	80.1
monocytogenes	FSL S10-3451	2855209	541711	39	53.5
monocytogenes	FSL S10-3456	2919793	503809	55	174.076
monocytogenes	FSL S10-3458	2833507	501663	39	44.9
monocytogenes	FSL S10-3460	2861233	541481	55	53.9
monocytogenes	FSL S10-3462	2839527	1438258	49	80.1
monocytogenes	FSL S10-3464	3049745	376375	96	60.6
monocytogenes	FSL S10-3466	2960455	549122	40	47.3
monocytogenes	FSL S10-3468	2973324	1504121	43	86.2
monocytogenes	FSL S10-3471	2827919	528862	13	52.3791
monocytogenes	FSL S10-3477	2848293	432293	69	221.977
monocytogenes	FSL S10-3488	3052318	509851	22	67.1567
monocytogenes	FSL S10-3489	3052956	491682	22	67.9122
monocytogenes	FSL S10-3494	2960613	541124	43	84
monocytogenes	FSL S10-3497	3052312	509851	19	71.7634
monocytogenes	FSL S10-3499	3058318	436821	26	76.0125
monocytogenes	FSL S10-3500	3056875	436821	23	64.6531
monocytogenes	FSL S10-3512	2835252	1457030	47	110.2
monocytogenes	FSL S10-3513	3148683	581010	152	160.369
monocytogenes	FSL S10-3517	2896192	596131	17	113.989
monocytogenes	FSL S10-3521	2867128	588339	15	101.165
monocytogenes	FSL S10-3522	2889490	510377	58	101.3
monocytogenes	FSL S10-3527	2888069	510377	46	94.7
monocytogenes	FSL S10-3528	2862939	1478897	11	67.1558
monocytogenes	FSL S10-3529	2888439	294735	51	93.8
monocytogenes	FSL S10-3533	2883331	1491397	45	88.1
monocytogenes	FSL S10-3534	2916247	551449	11	68.4818
monocytogenes	FSL S10-3537	2889910	368864	14	70.7671
monocytogenes	FSL S10-3539	2835295	542798	61	82.5
monocytogenes	FSL S10-3543	2887062	497364	50	71.5
monocytogenes	FSL S10-3553	2879854	552175	11	76.553
monocytogenes	FSL S10-3555	2913538	533912	11	100.582
monocytogenes	FSL S10-3556	2896965	269585	62	117
monocytogenes	FSL S10-3558	2830085	522941	33	104.4
monocytogenes	FSL S10-3561	2932736	547157	22	114.15
monocytogenes	FSL S10-3567	2830683	488999	49	114.8
monocytogenes	FSL S10-3571	2881223	454438	37	65.1
monocytogenes	FSL S10-3576	2899936	433677	35	91.6
monocytogenes	FSL S10-3586	2899803	371074	43	69.9
monocytogenes	FSL S10-3591	2886045	360796	46	116.1
monocytogenes	FSL S10-3595	2887840	357302	49	127.9
monocytogenes	FSL S10-3599	2885455	451948	36	121.2
monocytogenes	FSL S10-3615	2977630	527719	43	85.3
monocytogenes	FSL S10-3617	3012494	495502	59	119
monocytogenes	FSL S11-0005	2960659	505405	119	216.3
monocytogenes	FSL S11-0014	3026948	510282	19	65.9996
monocytogenes	FSL S11-0018	2979250	582500	22	118.849
monocytogenes	FSL S11-0022	3028728	479184	21	138.955
monocytogenes	FSL S11-0024	2879498	558049	42	156.7
monocytogenes	FSL S11-0027	2924191	509948	42	124.3
monocytogenes	FSL S11-0028	2839678	571661	42	146.7
monocytogenes	FSL S11-0029	2844094	1462409	19	233.277
monocytogenes	FSL S11-0030	2865870	581410	61	226.3
monocytogenes	FSL S11-0032	2887638	574444	47	136.7
monocytogenes	FSL S11-0051	2892805	498708	36	128.3
monocytogenes	FSL S11-0066	2995261	1498374	17	201.796
monocytogenes	FSL S11-0071	2890046	477694	40	132.4
monocytogenes	FSL S11-0075	2905439	546114	14	118.594
monocytogenes	FSL S11-0077	2895026	477004	64	185.4
monocytogenes	FSL S11-0079	2926797	538759	58	116.1
monocytogenes	FSL S11-0082	2910024	567532	35	135.6
monocytogenes	FSL S11-0084	2929967	538972	50	155.9
monocytogenes	FSL S11-0086	2884331	573112	52	116.8
monocytogenes	FSL S11-0088	2933143	538689	68	152.7
monocytogenes	FSL S11-0092	2883064	514143	46	77.2
monocytogenes	FSL S11-0096	2885524	573492	44	98.9
monocytogenes	FSL S11-0098	2964694	438050	78	102.044
monocytogenes	FSL S11-0103	2993165	557331	330	128.6
monocytogenes	FSL S11-0105	2981008	331204	133	156.259
monocytogenes	FSL S11-0107	2910082	557307	102	116.2
monocytogenes	FSL S11-0112	2916449	1470089	111	181.275
monocytogenes	FSL S11-0113	2912831	478816	95	123.2
monocytogenes	FSL S11-0116	2934572	478816	128	150.3
monocytogenes	FSL S11-0120	3028374	252333	406	117.4
monocytogenes	FSL S11-0122	2902220	478973	76	95
monocytogenes	FSL S11-0126	2924342	550781	74	130.6
monocytogenes	FSL S11-0128	2856190	622361	27	195.269
monocytogenes	FSL S11-0134	2927710	586560	11	114.909
monocytogenes	FSL S11-0136	2932437	575364	68	126.9
monocytogenes	FSL S11-0139	2837615	1462561	12	101.392
monocytogenes	FSL S11-0143	2897845	510974	76	107.2
monocytogenes	FSL S11-0144	2899526	478817	75	90.6
monocytogenes	FSL S11-0146	2889664	1496514	13	99.7702
monocytogenes	FSL S11-0150	2891975	1496514	19	170.77
monocytogenes	FSL S11-0154	2886031	515582	48	135.3
monocytogenes	FSL S11-0158	2893443	478816	59	145.7
monocytogenes	FSL S11-0163	2909183	567540	42	243.7
monocytogenes	FSL S11-0169	2884638	515520	34	104.2
monocytogenes	FSL S11-0173	2956761	503224	44	152.1
monocytogenes	FSL S11-0183	2994443	1498373	10	122.03
monocytogenes	FSL S11-0193	2888701	563141	53	92.1
monocytogenes	FSL S11-0201	2936124	546114	8	116.753
monocytogenes	FSL S11-0207	2888390	563501	23	115.8
monocytogenes	FSL S11-0216	2889444	563620	40	188.8
monocytogenes	FSL S11-0218	2936203	546060	8	147.995
monocytogenes	FSL S11-0219	2908718	567356	32	118.3
monocytogenes	FSL S11-0228	2899493	528418	9	88.8139
monocytogenes	FSL S11-0246	2846211	546439	47	60.2
monocytogenes	FSL S11-0253	3018674	730657	26	159.692
monocytogenes	FSL S11-0265	2904989	500479	18	40.5522
monocytogenes	FSL S11-0272	2883428	501505	57	76
monocytogenes	FSL S11-0276	2880151	301047	20	77.7932
monocytogenes	FSL S11-0281	2994826	543253	18	86.2789
monocytogenes	FSL S11-0289	2929208	1485098	149	76.8
monocytogenes	FSL S11-0299	2870694	1489499	15	70.6144
monocytogenes	FSL S11-0301	2954787	375863	47	76.1
monocytogenes	FSL S11-0302	2948235	478212	76	68.2496
monocytogenes	FSL S11-0307	2882083	517150	37	66.2
monocytogenes	FSL S11-0309	2895480	1485688	44	113.9
monocytogenes	FSL S11-0313	2995006	544081	16	87.6674
monocytogenes	FSL S11-0318	3005107	543003	58	175.225
monocytogenes	FSL S11-0323	2836707	472366	17	109.848
monocytogenes	FSL S11-0324	2932052	477162	17	85.8548
monocytogenes	FSL S11-0328	2897553	477025	74	370
monocytogenes	FSL S11-0332	2903662	490684	93	513.1
monocytogenes	FSL S11-0343	2993160	488537	15	90.7433
monocytogenes	FSL S11-0344	2930933	551023	43	73.1
monocytogenes	FSL S11-0358	2869137	443428	15	110.872
monocytogenes	FSL S11-0363	2931643	419608	48	87.1
monocytogenes	FSL S11-0370	2936902	298949	64	394
monocytogenes	FSL S11-0378	2931625	538329	44	323.2
monocytogenes	FSL S11-0386	2934345	374564	55	239.8
monocytogenes	FSL S11-0392	2934161	543854	13	366.381
monocytogenes	FSL S11-0393	2901114	433676	41	104.5
monocytogenes	FSL S11-0400	2931234	551036	44	87.5
monocytogenes	FSL S11-0412	3000132	541893	17	214.804
monocytogenes	FSL S11-0432	3031602	510656	22	88.2914
monocytogenes	FSL S11-0440	3021361	531708	20	114.893
monocytogenes	FSL S11-0448	2903772	296167	71	65.2
monocytogenes	FSL S11-0460	2998967	1500905	18	81.4404
monocytogenes	FSL S11-0468	2860400	1472266	50	236.046
monocytogenes	FSL S11-0470	2865012	533841	81	246.366
monocytogenes	FSL S11-0471	2896370	1490294	26	237.017
monocytogenes	FSL S11-0472	2995858	1528124	205	438.446
monocytogenes	FSL S11-0480	2939441	504269	162	252.76
monocytogenes	FSL S11-0497	3914312	114685	2367	160.678
monocytogenes	FSL S11-0501	2983561	550462	126	88.8186
monocytogenes	FSL S11-0516	2944016	1486591	166	163.236
monocytogenes	FSL S11-0533	2837353	1451362	47	455.691
monocytogenes	FSL S11-0535	2892197	1508090	34	342.938
monocytogenes	FSL S11-0539	2897762	477353	48	253.08
monocytogenes	FSL S11-0540	2851238	1472167	45	354.538
monocytogenes	FSL S11-0553	2889252	1486489	39	301.169
monocytogenes	FSL S11-0581	3065135	425739	648	399.149
monocytogenes	FSL S11-0583	2880792	476868	51	383.766
monocytogenes	FSL S11-0595	2908600	517174	143	379.541
monocytogenes	FSL S11-0607	2899262	269585	89	422.099
monocytogenes	FSL S11-0615	2879510	476744	45	270.626
monocytogenes	FSL S11-0619	2911142	499235	68	300.212
seeligeri	FSL S10-3481	2966754	139779	134	90.8
seeligeri	FSL S10-3482	2897989	172704	37	180.89
seeligeri	FSL S10-3484	2972933	133144	39	153.525
seeligeri	FSL S10-3486	3009126	368583	259	107.417
seeligeri	FSL S10-3492	2825837	331992	18	213.889
seeligeri	FSL S10-3508	2895839	170083	36	302.294
seeligeri	FSL S10-3523	2833719	372887	37	356.423
seeligeri	FSL S10-3531	2827632	372859	17	147.448
seeligeri	FSL S10-3560	2851939	206933	46	146.245
seeligeri	FSL S10-3564	2942301	190204	31	116.353
seeligeri	FSL S10-3611	2924592	239240	27	129.827
seeligeri	FSL S11-0036	2811213	529902	14	58.448
seeligeri	FSL S11-0073	2865947	275224	56	69.3715
seeligeri	FSL S11-0076	2893439	403345	26	95.7873
seeligeri	FSL S11-0110	2822524	225661	41	78.2071
seeligeri	FSL S11-0115	2804129	213113	18	86.3567
seeligeri	FSL S11-0119	2847641	527180	11	86.8479
seeligeri	FSL S11-0123	2900768	154262	36	94.9711
seeligeri	FSL S11-0142	2754462	466221	11	97.4629
seeligeri	FSL S11-0157	2961196	226964	30	90.3583
seeligeri	FSL S11-0159	2841959	275224	24	102.393
seeligeri	FSL S11-0164	2841647	275224	25	321.086
seeligeri	FSL S11-0174	2869772	420227	17	237.359
seeligeri	FSL S11-0186	2822562	134901	45	91.4636
seeligeri	FSL S11-0189	2915482	134755	45	122.747
seeligeri	FSL S11-0202	2833117	409258	16	100.31
seeligeri	FSL S11-0203	2766600	498749	21	67.5715
seeligeri	FSL S11-0230	2822040	246825	31	91.8711
seeligeri	FSL S11-0238	3043463	216175	110	92.9632
seeligeri	FSL S11-0239	2872009	200615	37	93.7451
seeligeri	FSL S11-0241	2815138	529471	10	105.44
seeligeri	FSL S11-0245	2878033	435316	14	104.359
seeligeri	FSL S11-0250	2864334	154809	45	71.2577
seeligeri	FSL S11-0252	2853050	196721	30	90.535
seeligeri	FSL S11-0270	2803201	272493	28	334.766
seeligeri	FSL S11-0274	2896116	484988	20	74.224
seeligeri	FSL S11-0280	2937612	351006	27	79.6698
seeligeri	FSL S11-0291	2885341	463522	78	201.908
seeligeri	FSL S11-0297	2868969	308941	45	276.463
seeligeri	FSL S11-0304	2803217	534740	14	63.9065
seeligeri	FSL S11-0322	2928745	169666	37	89.2795
seeligeri	FSL S11-0331	2836984	529168	10	115.926
seeligeri	FSL S11-0340	2816576	418002	13	70.9974
seeligeri	FSL S11-0352	2987715	195369	55	164.354
seeligeri	FSL S11-0355	2882133	240091	26	152.216
seeligeri	FSL S11-0408	2854333	491880	19	170.298
seeligeri	FSL S11-0429	2902799	426409	63	213.462
welshimerii	FSL S10-3423	2827807	161708	107	62.9
welshimerii	FSL S10-3427	2814353	165089	30	247.342
welshimerii	FSL S10-3496	2888711	650182	63	166.793
welshimerii	FSL S10-3503	2738427	299125	28	114.936
welshimerii	FSL S10-3506	2771414	1416562	16	116.137
welshimerii	FSL S10-3509	2774664	422885	13	148.145
welshimerii	FSL S10-3536	2812782	123767	46	173.162
welshimerii	FSL S10-3565	2793446	190554	25	132.118
welshimerii	FSL S10-3574	2807416	122370	40	131.299
welshimerii	FSL S10-3590	2860158	1537252	18	157.061
welshimerii	FSL S11-0060	2875557	368973	20	89.9418
welshimerii	FSL S11-0094	2904343	315760	25	97.6299
welshimerii	FSL S11-0106	2901753	138360	41	98.6983
welshimerii	FSL S11-0255	2954573	195371	94	230.014
welshimerii	FSL S11-0256	2849150	1463830	38	352.133
welshimerii	FSL S11-0398	2811342	211588	28	147.071
