# Supplementary material for: Whole-Genome Sequencing-Based Characterization of Listeria Isolates from Produce Packinghouses and Fresh-Cut Facilities Suggests Both Persistence and Reintroduction of Fully Virulent L. monocytogenes
Source: Appl Environ Microbiol. 2022 Oct 26;88(22):e01177-22. doi: 10.1128/aem.01177-22 (PMC9680643; doi:10.1128/aem.01177-22)
Supplement: Supplemental file 5 — Table S5. Download aem.01177-22-s0005.xlsx, XLSX file, 0.01 MB [file aem.01177-22-s0005.xlsx]

## Sheet: Sheet1
	Persistent*	Sporadic*
Operation	Cluster Number (Date Range)	Cluster Number (Date Range)
CU-A	3 (Oct 2017 - Dec 2017) 4 (Oct 2017 - Jan 2018) 5 (Oct 2017 - Jan 2018) 39 (Oct 2017 - Dec 2017)	1 (Jan 2018) 11 (Apr 2019) 13 (Oct 2017) 19 (Dec 2017)
CU-B		2 (June 2018)
CU-C	1 (Apr 2018 - Apr 2019) 4 (May 2018 - Apr 2019) 8 (Apr 2018 - May 2018) 27 (Dec 2017 - May 2018) 35 (Jan 2018 - May 2018) 42 (Mar 2018 - May 2018)	2 (Dec 2017) 5 (Jan 2018) 15 (Oct 2017) 16 (Apr 2019) 17 (Apr 2019) 43 (Oct 2017)
CU-D	10 (Aug 2017 - Sept 2018) 18 (Aug 2017 - Sept 2018)
CU-F	7 (Oct 2017 - Oct 2018)
VT-A	2 (July 2017 - Aug 2017) 20 (Oct 2017 - Mar 2018) 21 (July 2017 - Aug 2017) 30 (Aug 2017 - Oct 2017) 31 (July 2017 - Aug 2017 ) 34 (Aug 2017 - Oct 2017)	38 (Aug 2017)
VT-B	44 (Aug 2017 - Oct 2017)	9 (Mar 2018) 22 (Mar 2018) 33 (Mar 2018) 37 (Mar 2018) 38 (Aug 2017) 41 (Aug 2017)
VT-C	6 (Sept 2017 - Feb 2018) 14 (Sept 2017 - Nov 2017)	29 (Sep 2017) 32 (Feb 2018) 45 (Nov 2017)
VT-D	12 (Nov 2017 - Feb 2018)	28 (Feb 2018)
VT-E		25 (Nov 2017)
VT-F		26 (Sep 2017) 36 (Sep 2017)
*Persistent is defined as isolates being found in samples collected in two or more different months, whereas sporadic clusters are isolates taken from samples collected in the same month.
Clusters comprised of single isolates from different operations are excluded.
